# Supplementary material for: Qualitative and Quantitative Analysis of Secondary Metabolites in Morphological Parts of Paulownia Clon In Vitro 112® and Their Anticoagulant Properties in Whole Human Blood
Source: Molecules. 2022 Feb 1;27(3):980. doi: 10.3390/molecules27030980 (PMC8840654; doi:10.3390/molecules27030980)
Supplement: Supplementary file 1 [file molecules-27-00980-s001.zip]

Archive with 1 entries (1 files):
- molecules-1532305-supplementary.pdf
